# Supplementary material for: Edaravone Plays Protective Effects on LPS-Induced Microglia by Switching M1/M2 Phenotypes and Regulating NLRP3 Inflammasome Activation
Source: Front Pharmacol. 2021 May 31;12:691773. doi: 10.3389/fphar.2021.691773 (PMC8201503; doi:10.3389/fphar.2021.691773)
Supplement: Supplementary file 1 [file Table1.XLSX]

## Sheet: Sheet1
	Gene	Primer sequence（5’→3’）
	NLRP3	F: AGAAGAGACCACGGCAGAAG
		R: CCTTGGACCAGGTTCAGTGT
	ASC	F: TGGATGCTCTGTACGGGAAG
		R: CCAGGCTGGTGTGAAACTGAA
	caspase-1	F: CTTGGAAATAGCTCCCAGAA
		R: CATTTGGGAACTTCTCATCC
	TNF-α	F: CCAATGGCAGAGTGGGTATG
		R: TGAAGAGGACCTGGGAGTAG
	iNOS	F: GGGAATCTTGGAGCGAGTTG
		R: GTGAGGGCTTGGCTGAGTGA
	Iba-1	F: CAGGTGTGGGCTCAGGTAGT
		R: TGGTGAGCTGAAAGGTGA
	Arg-1	F: TTGCTGTGCTCCATAGTTTCCA
		R: CCATGCAAGTTTCCACTTGT
	GAPDH	F: GGAGAAACCTGCCAAGTATG
		R: TTACTCCTTGGAGGCCATGTAG
